# Supplementary material for: Global, regional, and national burden of gout among older adults (≥65) from 1990 to 2021 and projections for 2050
Source: Front Public Health. 2025 Jun 16;13:1540190. doi: 10.3389/fpubh.2025.1540190 (PMC12206735; doi:10.3389/fpubh.2025.1540190)
Supplement: Supplementary file 1 [file Data_Sheet_1.zip › Supplementary documents/Supplementary table 1.xlsx]

## Sheet: Sheet1
Location	1990 (per 100,000 population, 95% UI)	2021 (per 100,000 population, 95% UI)	EAPCs (95% CI)	1990 (per 100,000 population, 95% UI)	2021 (per 100,000 population, 95% UI)	EAPCs (95% CI)	1990 (per 100,000 population, 95% UI)	2021 (per 100,000 population, 95% UI)	EAPCs (95% CI)
Afghanistan	342.78(206.42,531.87)	361.92(218.69,566.42)	0.41(-0.48,1.32)	1992.29(1295.96,2924.58)	2132.67(1376.96,3123.50)	0.49(-0.39,1.37)	57.41(30.59,95.15)	60.40(32.94,98.38)	0.43(-0.45,1.33)
Albania	252.80(153.18,389.97)	294.12(178.67,453.81)	0.44(-0.45,1.34)	1434.31(929.48,2077.92)	1705.54(1102.88,2466.43)	0.51(-0.38,1.41)	42.44(22.63,70.93)	50.17(26.73,84.37)	0.53(-0.35,1.41)
Algeria	362.10(218.03,573.09)	427.44(259.71,670.19)	0.58(-0.33,1.48)	2151.83(1399.42,3157.18)	2608.38(1691.40,3794.32)	0.67(-0.21,1.56)	62.62(34.12,102.83)	75.42(42.20,121.32)	0.64(-0.25,1.53)
American Samoa	576.49(348.07,922.48)	633.04(381.02,1004.01)	0.25(-0.63,1.13)	3738.89(2409.57,5440.71)	4207.31(2722.75,6142.55)	0.31(-0.54,1.17)	109.39(61.65,176.62)	120.90(68.38,191.86)	0.28(-0.58,1.14)
Andorra	304.92(178.40,500.35)	312.02(180.56,515.06)	0.03(-0.74,0.81)	3003.32(2000.69,4271.41)	3246.12(2155.75,4654.01)	0.26(-0.77,1.30)	89.51(50.67,140.18)	96.32(55.80,154.93)	0.25(-0.80,1.31)
Angola	351.17(212.42,554.99)	358.97(217.27,564.80)	0.23(-0.72,1.19)	2054.35(1319.13,3027.17)	2126.83(1370.37,3101.97)	0.27(-0.68,1.23)	59.37(32.33,97.69)	61.61(33.83,99.80)	0.28(-0.67,1.24)
Antigua and Barbuda	139.39(83.87,217.35)	182.93(111.76,286.64)	0.78(-0.02,1.59)	747.17(480.06,1096.28)	996.85(650.10,1465.44)	0.85(0.10,1.61)	22.52(11.34,38.58)	29.43(15.31,48.56)	0.81(0.10,1.53)
Argentina	397.99(235.64,648.44)	452.38(265.87,718.40)	0.30(-0.47,1.07)	3422.04(2223.90,4916.33)	4196.12(2771.76,5946.64)	0.60(-0.36,1.57)	101.81(57.93,163.19)	124.35(73.29,193.11)	0.59(-0.38,1.57)
Armenia	292.32(177.10,453.26)	349.21(211.48,549.75)	0.59(-0.35,1.54)	1727.11(1117.17,2521.72)	2138.04(1384.88,3133.44)	0.71(-0.23,1.67)	50.96(27.57,83.53)	63.07(34.41,102.69)	0.71(-0.24,1.67)
Australia	532.21(319.03,838.24)	679.15(396.97,1091.23)	0.73(0.00,1.46)	5303.62(3572.60,7314.77)	7648.30(5202.84,10791.44)	1.19(0.21,2.18)	155.44(92.49,239.93)	224.77(134.77,347.77)	1.18(0.20,2.17)
Austria	259.39(152.16,422.83)	296.78(173.38,471.56)	0.20(-0.58,0.98)	2400.49(1595.56,3408.81)	3032.79(2015.59,4306.42)	0.52(-0.50,1.55)	70.69(40.22,112.70)	89.43(51.06,141.89)	0.53(-0.50,1.57)
Azerbaijan	283.03(171.46,443.85)	348.97(209.76,561.93)	0.57(-0.37,1.52)	1674.97(1075.46,2436.98)	2133.35(1381.69,3137.47)	0.69(-0.26,1.64)	50.23(26.52,82.07)	63.19(34.14,104.26)	0.67(-0.29,1.64)
Bahamas	147.90(89.73,228.03)	182.91(110.48,285.35)	0.63(-0.17,1.44)	805.05(517.16,1177.75)	1008.56(654.10,1470.32)	0.68(-0.07,1.43)	24.26(12.41,41.12)	29.99(15.23,50.44)	0.63(-0.08,1.36)
Bahrain	377.64(226.38,587.75)	443.52(266.12,699.68)	0.48(-0.41,1.38)	2312.54(1495.10,3366.01)	2757.87(1782.81,4047.12)	0.55(-0.32,1.43)	67.07(36.69,110.89)	78.98(43.89,127.99)	0.51(-0.38,1.41)
Bangladesh	320.77(196.52,502.23)	341.86(207.74,532.59)	0.30(-0.61,1.23)	1852.96(1194.76,2700.91)	1988.94(1281.50,2907.74)	0.34(-0.55,1.24)	53.70(28.54,88.43)	58.07(31.84,94.10)	0.36(-0.55,1.28)
Barbados	147.12(89.27,229.85)	185.91(111.61,290.05)	0.64(-0.16,1.45)	797.60(513.42,1172.46)	1020.61(655.22,1496.38)	0.70(-0.05,1.45)	24.02(12.13,40.79)	30.35(15.68,50.57)	0.65(-0.06,1.37)
Belarus	279.73(167.61,435.64)	313.25(191.51,491.70)	0.34(-0.62,1.31)	1636.25(1053.53,2396.26)	1868.74(1193.06,2705.33)	0.41(-0.56,1.39)	47.94(26.08,77.56)	54.53(29.78,88.58)	0.41(-0.56,1.38)
Belgium	270.72(160.70,448.47)	295.72(171.42,474.67)	0.12(-0.66,0.90)	2544.07(1691.69,3600.04)	3014.40(1990.18,4289.74)	0.41(-0.61,1.44)	75.36(42.14,118.67)	88.94(50.52,140.81)	0.39(-0.65,1.43)
Belize	151.53(91.08,235.89)	201.44(122.20,314.98)	0.85(0.04,1.66)	811.57(526.87,1179.39)	1111.27(716.85,1623.21)	0.94(0.18,1.69)	24.45(12.48,42.52)	32.81(17.66,54.24)	0.88(0.16,1.61)
Benin	347.69(211.17,542.58)	369.98(222.60,583.59)	0.31(-0.66,1.29)	2049.90(1328.94,2997.38)	2222.80(1423.91,3242.29)	0.39(-0.58,1.36)	59.50(32.63,98.11)	65.02(35.37,105.54)	0.41(-0.57,1.40)
Bermuda	151.86(91.28,238.17)	190.80(115.61,300.39)	0.67(-0.13,1.48)	833.32(536.26,1221.56)	1060.14(683.43,1556.23)	0.72(-0.02,1.47)	25.15(12.92,41.87)	31.60(16.27,53.53)	0.69(-0.02,1.40)
Bhutan	301.14(178.65,472.56)	353.58(213.44,554.11)	0.47(-0.46,1.40)	1750.02(1135.76,2549.36)	2103.19(1374.59,3068.96)	0.53(-0.37,1.44)	51.48(27.56,84.49)	61.57(33.87,100.40)	0.53(-0.38,1.46)
Bolivia (Plurinational State of)	157.72(95.03,246.74)	203.46(123.11,314.07)	0.79(-0.19,1.78)	864.53(560.25,1276.04)	1135.75(732.82,1650.95)	0.87(-0.09,1.85)	25.60(12.88,43.32)	33.58(17.37,55.43)	0.84(-0.09,1.78)
Bosnia and Herzegovina	244.86(149.32,378.22)	285.57(173.82,448.48)	0.44(-0.44,1.34)	1386.40(900.46,2004.36)	1662.81(1076.48,2412.99)	0.53(-0.35,1.43)	40.55(21.64,66.11)	48.14(26.06,79.01)	0.52(-0.36,1.41)
Botswana	361.92(219.93,566.56)	411.20(248.73,662.16)	0.48(-0.52,1.49)	2148.93(1389.33,3132.23)	2536.11(1628.23,3706.23)	0.61(-0.40,1.64)	62.71(34.41,101.67)	73.45(40.72,120.12)	0.60(-0.42,1.62)
Brazil	155.46(94.82,240.99)	191.62(116.89,297.56)	0.74(-0.04,1.53)	833.10(543.31,1219.95)	1043.36(678.58,1521.40)	0.79(0.07,1.53)	24.26(14.17,38.55)	30.36(17.62,48.17)	0.78(0.09,1.48)
Brunei Darussalam	387.09(229.53,635.30)	412.62(240.87,673.75)	0.20(-0.55,0.95)	3190.76(2092.86,4548.42)	3593.01(2365.74,5174.68)	0.47(-0.44,1.39)	93.56(51.60,148.40)	104.64(60.18,167.04)	0.46(-0.45,1.39)
Bulgaria	279.64(170.85,430.57)	283.77(168.78,444.41)	0.16(-0.73,1.05)	1618.98(1042.20,2361.59)	1659.48(1066.45,2438.74)	0.18(-0.71,1.08)	47.54(25.28,78.12)	48.34(25.93,78.99)	0.18(-0.70,1.07)
Burkina Faso	327.91(200.79,510.38)	351.49(211.05,549.27)	0.27(-0.70,1.25)	1912.33(1241.52,2788.38)	2075.52(1346.53,3028.44)	0.33(-0.64,1.30)	55.73(30.00,91.13)	61.15(33.54,99.70)	0.37(-0.60,1.36)
Burundi	347.40(211.89,548.25)	374.43(227.57,592.89)	0.15(-0.81,1.11)	2035.29(1320.00,2972.51)	2185.78(1410.26,3188.79)	0.14(-0.80,1.10)	59.54(32.39,96.50)	64.43(35.46,103.87)	0.17(-0.78,1.14)
Cabo Verde	326.63(200.47,507.88)	352.11(212.04,555.30)	0.40(-0.57,1.38)	1923.26(1240.62,2814.91)	2135.42(1374.43,3159.37)	0.50(-0.47,1.47)	56.98(30.31,92.07)	62.71(34.04,102.11)	0.47(-0.51,1.46)
Cambodia	355.59(215.47,553.32)	387.50(237.62,613.04)	0.37(-0.60,1.34)	2096.58(1370.24,3048.79)	2341.01(1516.96,3402.29)	0.44(-0.54,1.44)	60.83(33.36,100.02)	68.59(37.19,110.07)	0.46(-0.54,1.48)
Cameroon	371.96(225.48,589.78)	401.14(241.72,636.19)	0.29(-0.67,1.27)	2252.16(1440.18,3298.78)	2457.97(1572.68,3597.74)	0.35(-0.62,1.33)	65.65(35.61,105.74)	72.13(39.85,116.16)	0.37(-0.62,1.37)
Canada	522.70(308.69,850.56)	590.25(343.84,955.34)	0.43(-0.25,1.11)	4945.42(3277.91,7043.05)	6618.40(4518.56,9280.14)	0.83(-0.05,1.72)	146.47(85.31,230.09)	194.55(115.17,295.34)	0.81(-0.08,1.71)
Central African Republic	335.86(204.56,523.00)	327.68(201.52,508.56)	0.06(-0.89,1.02)	1957.79(1277.11,2835.55)	1913.78(1243.66,2788.74)	0.04(-0.90,1.00)	55.83(30.88,91.64)	54.77(30.22,87.91)	0.07(-0.88,1.03)
Chad	330.73(201.81,515.53)	368.62(226.07,575.69)	0.25(-0.72,1.24)	1924.28(1248.35,2788.15)	2156.39(1394.77,3155.94)	0.27(-0.70,1.26)	56.43(30.05,93.45)	62.74(33.88,104.29)	0.27(-0.72,1.26)
Chile	419.59(247.32,681.79)	477.18(277.67,772.97)	0.30(-0.45,1.06)	3684.53(2442.03,5271.84)	4576.89(3031.77,6478.98)	0.63(-0.33,1.60)	108.45(61.43,175.59)	134.06(77.98,210.77)	0.61(-0.36,1.60)
China	440.24(269.32,681.63)	573.83(350.29,892.01)	1.11(0.32,1.91)	2585.33(1684.65,3752.69)	3476.43(2265.85,5069.07)	1.29(0.50,2.08)	76.75(45.00,120.14)	102.76(60.25,160.62)	1.28(0.47,2.09)
Colombia	87.71(52.57,137.36)	109.78(66.30,170.38)	0.72(0.01,1.43)	469.75(304.82,686.72)	597.89(383.83,875.01)	0.79(0.16,1.42)	14.21(6.81,24.59)	17.93(8.85,29.99)	0.75(0.15,1.35)
Comoros	368.11(220.99,578.64)	375.05(227.30,584.31)	0.15(-0.81,1.11)	2170.57(1405.42,3158.48)	2233.23(1445.23,3266.19)	0.18(-0.77,1.14)	63.57(35.45,104.67)	65.02(35.12,104.47)	0.19(-0.77,1.16)
Congo	350.33(212.26,544.69)	400.64(243.52,627.75)	0.39(-0.56,1.35)	2085.00(1348.80,3048.83)	2427.59(1559.91,3570.53)	0.46(-0.49,1.42)	60.36(33.32,98.85)	70.57(38.35,115.36)	0.46(-0.50,1.43)
Cook Islands	558.76(334.36,880.16)	604.20(362.67,945.64)	0.31(-0.58,1.20)	3513.93(2268.76,5112.42)	3971.63(2593.52,5775.59)	0.44(-0.42,1.30)	103.24(59.01,166.34)	115.09(66.32,183.49)	0.42(-0.45,1.29)
Costa Rica	95.23(56.95,150.40)	116.27(70.42,184.03)	0.66(-0.05,1.36)	518.17(330.44,759.24)	640.56(409.62,950.27)	0.69(0.07,1.32)	15.75(7.63,27.02)	19.24(9.36,32.61)	0.66(0.07,1.26)
Cote d'Ivoire	367.31(221.83,580.82)	384.58(232.29,602.72)	0.42(-0.47,1.32)	2172.01(1392.98,3212.59)	2298.35(1481.77,3351.60)	0.24(-0.73,1.22)	41.69(21.94,67.61)	50.24(27.27,82.05)	0.49(-0.39,1.39)
Croatia	248.07(150.26,385.78)	293.28(177.34,457.56)	0.66(-0.14,1.47)	1424.68(925.52,2051.79)	1728.36(1114.56,2524.79)	0.51(-0.38,1.41)	24.72(12.55,42.55)	29.80(15.27,48.45)	0.71(-0.01,1.43)
Cuba	154.20(92.93,241.95)	183.92(111.55,286.99)	0.09(-0.69,0.88)	822.05(527.06,1204.69)	1003.99(649.35,1461.17)	0.74(-0.00,1.49)	77.17(43.80,123.98)	89.70(51.20,143.02)	0.40(-0.64,1.44)
Cyprus	278.23(164.35,449.22)	296.99(175.95,480.58)	0.53(-0.37,1.44)	2608.44(1722.21,3749.33)	3009.58(2011.23,4262.52)	0.38(-0.64,1.41)	42.10(22.59,67.94)	49.75(26.96,82.15)	0.58(-0.32,1.49)
Czechia	251.93(152.24,397.11)	293.54(179.61,460.94)	0.21(-0.77,1.19)	1453.08(932.45,2123.39)	1721.90(1116.61,2511.48)	0.61(-0.30,1.52)	62.39(34.51,102.26)	67.18(36.81,108.94)	0.30(-0.68,1.29)
Democratic People's Republic of Korea	445.82(268.58,696.83)	491.77(298.60,763.15)	0.26(-0.61,1.14)	2792.98(1813.31,4063.12)	3177.48(2044.65,4635.48)	0.35(-0.45,1.16)	83.25(46.44,133.65)	95.01(53.77,152.90)	0.36(-0.46,1.19)
Democratic Republic of the Congo	374.17(226.64,591.57)	347.65(211.71,549.88)	-0.04(-1.00,0.92)	2230.82(1421.80,3298.35)	2045.08(1324.50,3002.31)	-0.09(-1.04,0.86)	63.96(34.80,103.10)	59.15(32.27,96.18)	-0.06(-1.01,0.90)
Denmark	272.59(158.81,443.11)	297.23(174.13,481.28)	0.17(-0.61,0.95)	2551.41(1675.94,3608.47)	3029.68(2020.30,4305.08)	0.47(-0.56,1.50)	75.71(43.30,119.87)	90.54(52.34,144.02)	0.51(-0.53,1.55)
Djibouti	351.56(211.55,555.02)	397.60(239.15,625.25)	0.33(-0.63,1.29)	2059.45(1321.43,2999.03)	2361.26(1530.83,3459.84)	0.39(-0.56,1.35)	60.48(32.65,98.67)	69.58(37.56,114.01)	0.40(-0.56,1.38)
Dominica	142.57(85.48,221.46)	184.13(111.12,289.08)	0.71(-0.09,1.52)	773.08(496.04,1137.11)	1014.99(654.77,1489.76)	0.78(0.03,1.53)	23.29(11.62,38.95)	30.06(15.20,50.12)	0.74(0.02,1.47)
Dominican Republic	145.43(87.31,228.18)	180.89(110.91,283.78)	0.79(-0.02,1.60)	767.11(493.81,1127.91)	978.76(635.43,1438.71)	0.89(0.14,1.65)	22.93(11.38,39.11)	28.86(15.05,48.73)	0.85(0.13,1.57)
Ecuador	177.59(106.77,281.86)	219.09(131.37,344.71)	0.82(-0.21,1.86)	988.22(636.76,1467.61)	1250.31(807.92,1830.17)	0.99(-0.04,2.03)	29.47(15.07,50.06)	36.99(19.45,61.47)	0.96(-0.04,1.96)
Egypt	376.86(226.76,592.30)	471.95(283.30,743.54)	0.60(-0.31,1.52)	2260.13(1472.50,3292.31)	2923.90(1882.72,4303.45)	0.70(-0.18,1.60)	66.38(36.56,108.11)	85.12(47.04,137.88)	0.67(-0.23,1.58)
El Salvador	87.95(52.49,139.50)	111.18(67.19,175.43)	0.77(0.06,1.48)	472.19(301.44,692.76)	610.72(394.17,893.07)	0.84(0.22,1.47)	14.28(6.92,23.99)	18.36(9.09,31.86)	0.81(0.21,1.41)
Equatorial Guinea	334.17(202.50,520.40)	403.07(243.25,633.38)	0.82(-0.13,1.79)	1950.56(1258.46,2845.12)	2498.67(1588.74,3684.07)	1.04(0.08,2.01)	55.44(30.22,91.14)	72.18(39.47,116.77)	1.09(0.13,2.06)
Eritrea	308.41(185.93,482.05)	326.18(199.33,508.42)	0.17(-0.78,1.13)	1794.02(1154.89,2622.02)	1920.27(1247.66,2797.88)	0.20(-0.74,1.16)	51.97(27.61,85.17)	56.00(30.71,91.84)	0.22(-0.73,1.18)
Estonia	285.79(172.71,447.08)	338.58(203.31,534.59)	0.48(-0.48,1.45)	1685.77(1077.82,2481.61)	2060.47(1324.69,3031.47)	0.57(-0.40,1.55)	49.30(25.95,79.65)	60.44(33.62,98.51)	0.59(-0.38,1.56)
Eswatini	383.27(230.63,602.90)	397.30(240.91,627.72)	0.19(-0.81,1.19)	2358.58(1522.11,3460.65)	2485.91(1601.31,3641.81)	0.24(-0.78,1.26)	69.47(38.59,112.38)	71.80(39.88,117.24)	0.17(-0.84,1.19)
Ethiopia	393.40(241.34,610.92)	417.04(255.21,646.25)	0.19(-0.76,1.15)	2223.44(1443.26,3239.99)	2372.56(1543.40,3440.95)	0.21(-0.74,1.17)	63.67(36.93,99.62)	68.80(40.11,107.73)	0.27(-0.69,1.24)
Fiji	517.20(315.24,810.93)	550.75(331.04,871.87)	0.28(-0.60,1.17)	3209.65(2066.51,4643.65)	3572.09(2311.38,5244.17)	0.40(-0.46,1.26)	93.49(52.44,149.91)	101.86(57.08,164.43)	0.36(-0.49,1.23)
Finland	260.14(154.91,420.20)	295.28(172.43,478.57)	0.16(-0.62,0.94)	2411.04(1604.74,3444.23)	2997.34(1999.99,4262.23)	0.45(-0.57,1.48)	70.28(39.12,112.85)	88.00(50.86,137.18)	0.47(-0.55,1.51)
France	267.98(157.54,432.26)	293.34(173.27,467.08)	0.16(-0.62,0.94)	2507.69(1669.80,3543.16)	2966.04(1990.48,4179.53)	0.44(-0.57,1.47)	73.52(40.85,116.07)	87.10(49.79,138.95)	0.46(-0.58,1.50)
Gabon	358.89(214.38,572.18)	414.38(249.70,653.75)	0.47(-0.48,1.43)	2144.02(1379.85,3170.13)	2563.50(1654.19,3750.10)	0.56(-0.39,1.52)	62.50(33.67,101.36)	74.29(41.11,119.70)	0.56(-0.39,1.53)
Gambia	343.67(207.32,543.14)	365.05(219.37,573.55)	0.28(-0.69,1.25)	2025.32(1300.77,2945.05)	2184.74(1421.44,3169.97)	0.33(-0.63,1.31)	59.76(32.44,94.97)	63.83(34.98,104.25)	0.32(-0.67,1.33)
Georgia	295.25(176.71,464.09)	326.72(197.96,510.71)	0.26(-0.68,1.21)	1763.92(1134.47,2588.65)	1977.62(1269.84,2887.93)	0.29(-0.66,1.24)	52.37(27.81,85.98)	58.24(30.86,94.42)	0.25(-0.69,1.21)
Germany	262.62(153.26,419.71)	301.60(177.70,485.60)	0.22(-0.54,0.98)	2443.74(1623.46,3461.56)	3094.46(2067.83,4384.70)	0.54(-0.46,1.55)	72.10(40.96,115.01)	90.99(51.16,145.84)	0.52(-0.49,1.55)
Ghana	333.77(202.33,522.22)	367.57(223.96,574.51)	0.46(-0.51,1.44)	1954.82(1268.74,2853.71)	2238.63(1443.61,3267.35)	0.58(-0.39,1.56)	57.70(31.10,93.27)	65.99(36.90,106.99)	0.58(-0.40,1.57)
Greece	297.42(172.48,480.12)	308.64(179.58,503.30)	0.26(-0.67,1.19)	2961.20(1977.81,4191.97)	3300.05(2206.79,4663.19)	0.63(-0.66,1.93)	87.85(51.12,142.64)	98.19(57.74,157.08)	0.64(-0.66,1.96)
Greenland	473.07(279.66,772.88)	545.57(316.13,883.88)	0.46(-0.19,1.11)	4612.84(3089.16,6547.81)	6417.08(4364.66,9008.92)	0.90(0.03,1.78)	135.02(78.19,209.84)	188.45(113.55,291.77)	0.93(0.04,1.83)
Grenada	136.21(82.49,212.24)	172.38(103.73,269.88)	0.72(-0.09,1.53)	727.68(470.23,1072.13)	944.74(611.09,1396.40)	0.81(0.06,1.57)	21.95(10.90,37.46)	27.81(13.70,48.20)	0.75(0.04,1.46)
Guam	527.68(319.64,830.18)	570.66(344.09,893.77)	0.30(-0.58,1.18)	3299.26(2119.66,4845.05)	3679.94(2395.01,5334.28)	0.41(-0.44,1.27)	98.58(54.32,158.38)	108.93(60.59,174.15)	0.40(-0.46,1.28)
Guatemala	84.74(50.91,132.42)	108.18(65.44,170.21)	0.79(0.09,1.50)	448.21(287.84,658.84)	584.64(373.13,852.27)	0.86(0.23,1.50)	13.59(6.53,24.14)	17.36(8.51,29.81)	0.81(0.20,1.42)
Guinea	346.92(209.88,556.10)	371.33(225.74,575.83)	0.19(-0.77,1.17)	2039.99(1316.44,3033.74)	2190.32(1417.14,3204.95)	0.21(-0.76,1.19)	59.90(32.26,97.75)	64.50(35.24,104.77)	0.23(-0.76,1.22)
Guinea-Bissau	339.69(205.99,525.19)	338.21(204.94,531.23)	0.11(-0.85,1.08)	1991.40(1284.73,2933.06)	1985.21(1281.48,2902.75)	0.13(-0.84,1.10)	57.82(31.74,94.90)	58.30(31.93,96.19)	0.15(-0.83,1.13)
Guyana	145.82(88.15,228.23)	180.94(109.74,282.26)	0.69(-0.11,1.50)	775.27(499.95,1136.23)	987.67(638.03,1449.54)	0.76(0.01,1.52)	22.84(11.33,38.24)	28.66(14.64,47.62)	0.73(0.03,1.45)
Haiti	133.66(81.23,208.13)	162.47(98.89,249.76)	0.55(-0.25,1.36)	701.60(452.91,1035.80)	856.59(557.41,1250.31)	0.58(-0.17,1.34)	20.68(10.24,35.65)	25.22(12.66,42.63)	0.59(-0.12,1.30)
Honduras	84.78(50.79,133.74)	108.51(65.07,170.39)	0.77(0.07,1.49)	451.83(291.02,671.72)	586.81(378.86,862.52)	0.83(0.20,1.46)	13.84(6.45,23.66)	17.47(8.65,30.09)	0.76(0.16,1.37)
Hungary	261.22(157.35,413.49)	287.24(172.26,450.80)	0.29(-0.60,1.19)	1515.51(978.20,2230.65)	1695.81(1090.79,2481.83)	0.33(-0.56,1.23)	43.60(23.23,71.40)	49.41(27.04,81.30)	0.37(-0.52,1.27)
Iceland	288.76(169.02,467.45)	309.25(179.68,508.06)	0.11(-0.66,0.89)	2785.62(1858.35,3975.07)	3205.79(2135.99,4556.54)	0.39(-0.64,1.42)	83.17(48.23,132.22)	95.81(55.81,153.74)	0.40(-0.64,1.45)
India	333.77(204.94,515.61)	357.38(219.91,551.67)	0.27(-0.64,1.19)	1907.10(1241.14,2756.24)	2050.46(1336.80,2971.56)	0.29(-0.61,1.20)	54.07(31.77,85.20)	58.68(34.31,91.53)	0.33(-0.59,1.26)
Indonesia	398.86(244.37,618.83)	484.02(296.22,753.52)	0.57(-0.40,1.54)	2322.17(1520.62,3360.30)	2880.48(1879.24,4185.33)	0.63(-0.37,1.64)	67.96(40.37,107.18)	84.44(49.40,132.43)	0.64(-0.38,1.66)
Iran (Islamic Republic of)	371.82(226.30,581.07)	423.78(256.89,663.49)	0.43(-0.48,1.35)	2141.59(1379.80,3153.73)	2457.82(1579.74,3629.69)	0.46(-0.44,1.38)	62.38(36.52,98.44)	71.13(41.30,113.75)	0.44(-0.47,1.37)
Iraq	373.95(223.85,599.10)	409.86(245.67,655.39)	0.33(-0.57,1.23)	2285.06(1481.47,3369.66)	2520.45(1637.80,3718.70)	0.37(-0.50,1.25)	66.60(36.66,108.51)	72.18(40.68,117.35)	0.33(-0.54,1.21)
Ireland	286.13(167.39,451.32)	309.49(182.88,506.82)	0.11(-0.66,0.89)	2756.76(1817.38,3926.15)	3221.57(2152.36,4555.50)	0.39(-0.63,1.43)	81.82(45.73,131.97)	96.13(54.68,152.78)	0.41(-0.63,1.46)
Israel	290.40(171.83,470.12)	303.65(178.46,486.25)	0.07(-0.70,0.85)	2818.84(1856.15,4050.92)	3148.80(2090.34,4441.53)	0.34(-0.68,1.37)	84.01(47.29,135.36)	94.09(54.27,148.61)	0.34(-0.70,1.39)
Italy	297.04(176.48,482.24)	315.00(186.40,508.49)	0.15(-0.64,0.95)	2358.99(1544.65,3387.17)	2671.43(1767.10,3815.23)	0.41(-0.58,1.40)	69.00(40.90,106.84)	78.78(46.36,121.25)	0.44(-0.55,1.44)
Jamaica	148.49(89.37,231.18)	189.21(113.73,296.46)	0.74(-0.07,1.55)	799.28(514.38,1165.56)	1039.35(674.18,1518.50)	0.82(0.07,1.57)	24.11(12.26,41.38)	31.18(15.75,51.58)	0.78(0.06,1.51)
Japan	406.44(243.96,652.11)	446.92(267.04,718.07)	0.13(-0.62,0.90)	2908.53(1885.63,4250.14)	3320.09(2160.53,4818.89)	0.29(-0.60,1.20)	86.12(50.61,134.98)	99.11(58.90,155.99)	0.32(-0.58,1.22)
Jordan	376.79(227.14,597.33)	457.23(274.13,730.53)	0.62(-0.28,1.53)	2289.35(1471.45,3360.75)	2854.49(1834.87,4200.45)	0.74(-0.14,1.63)	67.16(36.15,111.37)	82.49(45.79,132.30)	0.70(-0.20,1.61)
Kazakhstan	285.27(172.63,449.75)	333.90(200.42,526.78)	0.44(-0.50,1.39)	1703.43(1095.11,2494.44)	2047.32(1319.79,2993.20)	0.53(-0.42,1.49)	49.77(26.88,81.78)	59.70(32.05,97.34)	0.52(-0.44,1.49)
Kenya	405.47(248.43,625.76)	407.80(249.99,627.98)	0.21(-0.73,1.17)	2317.71(1507.13,3362.49)	2349.29(1530.45,3410.97)	0.25(-0.70,1.20)	67.24(39.58,105.01)	68.36(40.17,108.00)	0.28(-0.68,1.24)
Kiribati	458.05(277.97,713.69)	475.96(289.25,744.15)	0.13(-0.74,1.01)	2811.22(1805.68,4085.22)	2991.45(1939.36,4333.86)	0.18(-0.67,1.04)	81.45(44.94,133.00)	86.44(48.90,138.06)	0.19(-0.67,1.06)
Kuwait	420.96(250.87,671.84)	501.16(302.01,799.44)	0.67(-0.26,1.60)	2605.79(1682.70,3871.77)	3160.51(2035.60,4687.76)	0.77(-0.13,1.68)	76.78(42.87,126.17)	91.10(50.22,152.40)	0.71(-0.20,1.62)
Kyrgyzstan	280.35(169.58,436.67)	321.13(193.77,501.60)	0.32(-0.62,1.26)	1651.43(1061.72,2405.40)	1923.99(1241.68,2811.23)	0.36(-0.59,1.31)	49.06(25.88,79.25)	57.15(30.57,95.37)	0.39(-0.57,1.35)
Lao People's Democratic Republic	380.56(232.12,592.78)	448.32(269.91,704.03)	0.52(-0.46,1.50)	2246.45(1457.48,3296.96)	2746.55(1788.82,3991.00)	0.64(-0.35,1.64)	66.34(36.43,109.14)	81.43(44.99,129.95)	0.65(-0.36,1.67)
Latvia	288.23(174.84,453.84)	326.90(198.50,508.70)	0.38(-0.59,1.35)	1700.97(1087.58,2478.03)	1967.58(1266.86,2890.64)	0.43(-0.54,1.41)	49.53(26.54,82.47)	57.30(31.11,94.63)	0.46(-0.51,1.43)
Lebanon	348.07(210.29,553.62)	407.83(247.01,653.35)	0.53(-0.34,1.42)	2090.48(1351.46,3064.97)	2505.93(1615.37,3715.61)	0.63(-0.23,1.49)	60.58(32.96,99.21)	71.98(40.16,117.44)	0.59(-0.26,1.45)
Lesotho	326.40(196.77,508.65)	360.67(217.60,564.33)	0.34(-0.67,1.35)	1942.36(1258.46,2825.38)	2189.92(1415.60,3194.35)	0.42(-0.60,1.45)	57.47(31.37,93.42)	62.93(34.85,101.96)	0.33(-0.69,1.37)
Liberia	379.89(230.30,600.99)	397.66(241.67,618.65)	0.35(-0.63,1.33)	2272.85(1459.80,3362.71)	2403.58(1555.02,3500.24)	0.44(-0.54,1.43)	65.69(35.76,107.23)	69.23(38.38,112.89)	0.44(-0.56,1.45)
Libya	378.43(227.40,605.42)	427.90(258.21,679.86)	0.46(-0.44,1.36)	2288.34(1468.85,3379.38)	2634.35(1686.55,3845.31)	0.54(-0.34,1.43)	67.28(36.86,110.38)	75.94(42.13,123.10)	0.47(-0.41,1.36)
Lithuania	299.65(181.94,471.09)	321.82(194.57,502.06)	0.27(-0.69,1.23)	1769.85(1134.30,2597.87)	1925.89(1244.30,2798.31)	0.31(-0.66,1.29)	51.45(27.95,83.83)	56.41(31.38,92.56)	0.30(-0.65,1.27)
Luxembourg	269.22(158.44,433.50)	300.99(178.52,496.03)	0.13(-0.64,0.91)	2533.05(1657.70,3633.63)	3079.53(2050.39,4347.59)	0.41(-0.61,1.44)	75.04(42.07,120.79)	91.46(52.08,143.59)	0.42(-0.62,1.46)
Madagascar	374.07(225.76,586.25)	371.29(225.77,592.19)	0.12(-0.83,1.08)	2188.51(1418.46,3207.55)	2190.86(1424.26,3210.42)	0.14(-0.80,1.10)	64.16(35.08,104.86)	64.21(35.41,104.29)	0.17(-0.79,1.14)
Malawi	353.28(216.39,554.89)	356.92(216.15,558.38)	0.19(-0.76,1.15)	2080.11(1343.34,3038.61)	2119.03(1353.63,3099.14)	0.23(-0.71,1.19)	60.38(34.45,97.41)	62.24(33.68,101.97)	0.29(-0.67,1.25)
Malaysia	414.46(249.57,652.52)	500.96(304.44,788.47)	0.56(-0.41,1.55)	2491.50(1598.66,3641.75)	3155.64(2025.05,4624.17)	0.70(-0.29,1.71)	73.17(40.50,119.06)	91.67(51.51,145.74)	0.70(-0.31,1.72)
Maldives	458.35(280.54,713.27)	491.84(298.27,774.49)	0.45(-0.54,1.45)	2742.31(1774.14,4029.16)	3044.69(1975.61,4502.42)	0.59(-0.42,1.61)	81.10(43.87,130.75)	90.05(50.03,146.82)	0.60(-0.42,1.64)
Mali	338.50(206.40,528.39)	373.95(226.83,583.00)	0.29(-0.69,1.27)	1981.76(1280.59,2886.59)	2196.14(1406.57,3197.42)	0.33(-0.65,1.31)	57.54(31.62,93.99)	63.99(34.51,104.34)	0.35(-0.64,1.34)
Malta	275.72(162.75,449.75)	297.52(172.90,483.40)	0.11(-0.67,0.89)	2597.52(1718.91,3701.86)	3039.42(2012.82,4304.65)	0.38(-0.64,1.41)	77.66(43.50,124.37)	90.78(51.55,142.77)	0.38(-0.66,1.43)
Marshall Islands	459.12(276.49,730.89)	545.91(332.23,862.23)	0.42(-0.46,1.31)	2773.18(1789.28,4067.70)	3386.10(2191.76,4998.43)	0.50(-0.35,1.36)	80.90(44.54,129.58)	97.42(54.00,158.06)	0.46(-0.40,1.33)
Mauritania	349.12(211.45,559.21)	414.16(248.87,655.07)	0.41(-0.56,1.39)	2086.91(1346.30,3064.65)	2521.94(1632.08,3670.24)	0.48(-0.49,1.46)	61.56(33.61,100.34)	74.65(40.98,120.62)	0.52(-0.47,1.51)
Mauritius	398.15(240.11,627.96)	479.91(286.55,763.70)	0.55(-0.43,1.53)	2429.58(1555.31,3566.57)	3057.75(1968.97,4443.23)	0.67(-0.32,1.67)	71.21(39.45,116.45)	88.21(49.92,143.34)	0.63(-0.38,1.64)
Mexico	115.32(69.39,181.49)	132.92(80.06,208.59)	0.93(0.24,1.62)	651.55(417.67,962.44)	749.41(478.29,1110.07)	0.90(0.27,1.52)	19.19(11.10,30.91)	22.21(12.83,35.44)	0.88(0.30,1.48)
Micronesia (Federated States of)	500.90(300.86,796.08)	539.97(324.13,863.64)	0.25(-0.63,1.13)	3094.05(1984.71,4527.80)	3453.58(2228.38,5115.34)	0.35(-0.50,1.20)	90.63(50.98,147.29)	100.31(56.59,158.58)	0.33(-0.53,1.20)
Monaco	288.49(170.52,465.51)	308.22(176.43,494.75)	0.08(-0.69,0.86)	2810.53(1863.71,4003.14)	3226.79(2127.47,4568.08)	0.33(-0.69,1.37)	84.55(47.02,134.35)	96.51(54.85,154.25)	0.32(-0.72,1.37)
Mongolia	305.46(185.56,481.50)	321.30(195.36,508.42)	0.28(-0.65,1.23)	1796.68(1155.14,2634.99)	1926.94(1252.51,2816.63)	0.34(-0.60,1.29)	53.27(29.19,86.41)	56.71(30.58,92.52)	0.34(-0.61,1.30)
Montenegro	278.00(168.64,436.33)	303.26(181.27,477.98)	0.32(-0.57,1.22)	1621.02(1036.93,2362.83)	1795.25(1172.57,2623.71)	0.37(-0.52,1.27)	48.01(25.46,79.77)	52.56(28.40,86.40)	0.33(-0.55,1.23)
Morocco	344.80(210.82,540.14)	402.41(242.05,637.06)	0.53(-0.37,1.44)	2032.14(1313.36,2936.92)	2435.25(1571.99,3544.87)	0.63(-0.24,1.51)	59.56(32.72,96.25)	70.19(38.59,113.50)	0.57(-0.32,1.46)
Mozambique	348.85(211.74,542.30)	348.03(211.42,545.33)	0.16(-0.78,1.12)	2041.43(1309.60,2996.14)	2051.78(1328.42,3007.86)	0.21(-0.73,1.16)	58.40(31.53,95.96)	58.99(32.07,94.87)	0.24(-0.71,1.20)
Myanmar	374.84(229.00,587.15)	417.97(253.99,660.70)	0.45(-0.52,1.43)	2210.16(1427.75,3205.03)	2547.72(1644.83,3715.74)	0.55(-0.44,1.55)	64.57(35.26,105.35)	74.49(41.30,121.70)	0.57(-0.43,1.57)
Namibia	365.67(218.34,573.57)	384.33(231.89,598.11)	0.26(-0.74,1.27)	2186.55(1421.66,3198.12)	2339.29(1515.91,3424.53)	0.32(-0.69,1.34)	64.61(35.78,105.34)	68.63(38.45,110.96)	0.30(-0.71,1.33)
Nauru	578.14(351.15,905.91)	530.57(319.63,833.83)	0.04(-0.83,0.93)	3607.23(2315.16,5243.69)	3379.53(2177.01,4969.63)	0.10(-0.75,0.96)	105.79(59.15,170.42)	97.60(55.25,155.55)	0.06(-0.80,0.94)
Nepal	307.91(188.02,477.42)	336.21(201.87,530.24)	0.38(-0.55,1.31)	1777.95(1153.24,2567.02)	1976.54(1279.58,2889.49)	0.44(-0.47,1.35)	51.02(28.36,82.85)	57.15(30.84,92.22)	0.47(-0.45,1.40)
Netherlands	282.38(167.50,461.01)	310.25(180.72,487.79)	-0.01(-0.72,0.71)	2703.15(1793.17,3830.69)	3241.37(2186.04,4576.44)	0.17(-0.78,1.12)	80.40(44.25,128.79)	96.16(55.53,153.65)	0.14(-0.82,1.12)
New Zealand	718.23(422.58,1145.12)	771.87(446.87,1250.88)	0.15(-0.61,0.91)	6885.70(4595.45,9749.59)	7598.23(4955.51,10818.30)	0.22(-0.80,1.26)	201.12(119.51,312.46)	223.44(134.95,351.53)	0.23(-0.81,1.27)
Nicaragua	85.37(51.38,132.99)	111.08(66.76,175.12)	0.82(0.11,1.53)	457.71(292.04,675.55)	607.18(391.65,897.03)	0.88(0.25,1.51)	14.05(6.99,24.64)	18.09(9.14,30.66)	0.79(0.19,1.39)
Niger	339.70(207.60,529.16)	349.76(211.42,546.78)	0.12(-0.85,1.10)	1984.29(1285.29,2870.91)	2045.37(1330.92,2972.11)	0.13(-0.84,1.11)	58.16(30.96,95.56)	60.16(32.78,98.56)	0.15(-0.84,1.15)
Nigeria	355.05(216.79,547.56)	354.86(217.51,548.99)	-0.11(-1.08,0.87)	2031.12(1321.28,2955.52)	2038.66(1332.29,2969.50)	-0.10(-1.07,0.88)	58.81(34.21,92.47)	59.48(35.15,92.88)	-0.05(-1.04,0.94)
Niue	484.52(287.77,768.69)	553.94(330.15,876.61)	0.36(-0.51,1.25)	3019.69(1928.42,4393.41)	3591.87(2288.95,5254.66)	0.49(-0.36,1.35)	89.06(49.77,145.07)	103.89(57.81,167.44)	0.45(-0.41,1.32)
North Macedonia	276.73(167.76,432.01)	302.32(184.80,472.31)	0.35(-0.54,1.25)	1593.40(1026.47,2345.32)	1778.49(1136.23,2586.23)	0.42(-0.47,1.32)	46.76(24.90,77.84)	51.70(27.89,83.10)	0.39(-0.50,1.29)
Northern Mariana Islands	603.61(358.60,959.26)	610.70(364.74,959.97)	0.06(-0.82,0.95)	3883.51(2496.72,5718.44)	4016.43(2587.40,5883.02)	0.09(-0.76,0.95)	114.72(64.51,185.45)	117.65(66.95,189.16)	0.07(-0.79,0.95)
Norway	293.35(175.19,472.74)	317.66(188.92,517.31)	0.01(-0.76,0.78)	2309.86(1516.68,3309.20)	2692.44(1775.75,3845.74)	0.15(-0.78,1.10)	67.46(39.78,104.27)	79.68(47.23,124.02)	0.19(-0.75,1.15)
Oman	327.91(197.79,518.20)	422.50(254.83,673.56)	0.82(-0.08,1.73)	1925.94(1244.16,2831.88)	2614.47(1679.27,3840.86)	1.01(0.13,1.90)	55.66(30.24,90.83)	75.30(41.09,122.67)	1.02(0.14,1.90)
Pakistan	310.81(188.52,481.16)	372.09(224.93,589.89)	0.86(-0.10,1.82)	1761.68(1140.74,2553.29)	2116.13(1343.13,3145.12)	0.89(-0.05,1.85)	51.10(28.86,82.03)	60.92(34.28,97.37)	0.87(-0.10,1.84)
Palau	536.99(321.37,860.47)	612.47(370.75,982.06)	0.29(-0.59,1.17)	3377.41(2181.39,4932.25)	3967.85(2557.41,5832.46)	0.39(-0.46,1.25)	98.62(55.05,159.43)	114.53(65.77,183.89)	0.35(-0.51,1.22)
Palestine	339.80(204.65,535.77)	386.62(234.26,607.63)	0.38(-0.51,1.28)	2023.79(1297.56,2930.25)	2339.44(1502.49,3398.39)	0.42(-0.45,1.29)	59.01(31.95,97.29)	67.86(37.99,109.98)	0.39(-0.49,1.27)
Panama	86.06(51.77,135.77)	113.73(68.65,178.52)	0.88(0.17,1.59)	458.17(293.79,673.60)	620.50(402.18,914.37)	0.96(0.33,1.60)	14.03(6.91,23.94)	18.60(9.30,31.63)	0.91(0.30,1.51)
Papua New Guinea	469.57(285.45,731.13)	507.98(307.34,789.64)	0.21(-0.67,1.09)	2790.33(1803.00,4094.84)	3053.07(1987.98,4387.57)	0.24(-0.61,1.11)	81.17(45.85,131.12)	88.79(49.23,141.28)	0.24(-0.62,1.11)
Paraguay	145.70(87.62,227.00)	179.04(108.44,278.42)	0.66(-0.15,1.46)	782.04(503.84,1157.13)	973.56(633.85,1415.98)	0.70(-0.04,1.45)	23.28(11.96,39.83)	28.77(14.84,48.98)	0.67(-0.04,1.39)
Peru	161.39(97.80,251.07)	204.48(123.01,319.33)	0.81(-0.18,1.81)	882.47(570.44,1297.19)	1143.07(740.57,1660.76)	0.90(-0.07,1.88)	26.37(13.12,44.82)	34.20(17.55,56.99)	0.90(-0.04,1.85)
Philippines	385.67(235.59,596.62)	452.73(275.34,704.66)	0.65(-0.28,1.58)	2235.81(1451.96,3246.17)	2675.69(1733.95,3903.70)	0.70(-0.25,1.67)	64.78(38.04,101.10)	78.08(45.50,122.70)	0.73(-0.24,1.71)
Poland	271.81(166.53,422.01)	306.95(187.73,476.68)	0.32(-0.55,1.18)	1527.34(991.99,2220.45)	1749.92(1139.93,2547.46)	0.36(-0.51,1.24)	44.14(25.98,69.95)	50.78(29.72,80.84)	0.38(-0.48,1.26)
Portugal	273.98(160.12,437.67)	294.24(171.06,472.97)	0.13(-0.73,0.99)	2598.86(1723.63,3669.61)	3020.47(2011.09,4261.06)	0.45(-0.70,1.61)	76.97(42.85,122.73)	89.71(52.31,141.45)	0.46(-0.70,1.63)
Puerto Rico	162.71(97.48,255.52)	200.41(120.50,315.49)	0.68(-0.12,1.50)	891.01(579.01,1308.62)	1123.05(729.84,1655.78)	0.77(0.03,1.52)	26.67(13.31,45.30)	33.03(17.14,55.69)	0.73(0.01,1.44)
Qatar	427.55(256.74,675.84)	499.13(296.57,796.52)	0.56(-0.35,1.48)	2653.04(1707.31,3884.85)	3192.54(2066.30,4712.78)	0.68(-0.21,1.57)	77.16(42.02,127.70)	91.13(51.07,147.72)	0.63(-0.28,1.55)
Republic of Korea	340.04(202.08,544.79)	394.15(231.48,643.57)	0.24(-0.50,0.99)	2721.45(1779.02,3919.65)	3355.69(2188.85,4840.68)	0.49(-0.41,1.40)	79.56(44.78,126.24)	98.75(56.35,155.43)	0.52(-0.38,1.44)
Republic of Moldova	295.71(179.48,456.99)	330.17(198.24,520.35)	0.40(-0.56,1.36)	1726.98(1108.83,2523.00)	1971.96(1275.59,2888.21)	0.49(-0.48,1.46)	50.55(27.54,84.13)	57.93(31.45,94.41)	0.50(-0.46,1.48)
Romania	263.99(159.50,412.07)	289.53(174.68,457.46)	0.37(-0.52,1.27)	1507.17(965.83,2215.01)	1700.19(1093.97,2496.77)	0.46(-0.43,1.36)	44.12(23.68,71.88)	50.34(27.49,83.20)	0.46(-0.42,1.35)
Russian Federation	292.49(178.83,452.97)	356.03(217.86,551.05)	0.47(-0.52,1.47)	1663.47(1079.92,2420.95)	2061.67(1340.62,2996.99)	0.53(-0.48,1.55)	48.33(28.07,76.56)	59.87(35.17,94.35)	0.54(-0.46,1.56)
Rwanda	344.30(206.11,544.11)	346.05(209.94,542.56)	0.15(-0.80,1.11)	2024.36(1312.41,2970.76)	2044.36(1320.37,2966.75)	0.18(-0.76,1.13)	59.39(32.32,96.45)	60.10(33.05,95.80)	0.21(-0.74,1.17)
Saint Kitts and Nevis	146.44(88.85,229.32)	182.56(111.57,286.25)	0.66(-0.14,1.46)	794.97(514.64,1166.16)	1005.90(652.45,1475.68)	0.71(-0.03,1.46)	23.68(11.99,40.62)	29.60(15.33,50.31)	0.68(-0.02,1.39)
Saint Lucia	141.58(85.82,221.42)	185.32(111.53,288.49)	0.75(-0.05,1.56)	759.98(492.28,1109.10)	1011.84(655.18,1474.30)	0.82(0.08,1.58)	22.68(11.25,38.77)	29.80(15.49,50.56)	0.79(0.08,1.51)
Saint Vincent and the Grenadines	136.14(82.41,211.45)	188.37(115.26,292.50)	0.88(0.07,1.69)	726.77(466.28,1061.25)	1025.06(663.67,1513.00)	0.96(0.21,1.71)	21.77(10.91,36.73)	30.05(15.45,51.47)	0.90(0.19,1.61)
Samoa	531.76(320.42,834.99)	573.85(343.46,907.95)	0.15(-0.73,1.03)	3356.05(2153.54,4888.40)	3683.01(2376.98,5385.18)	0.19(-0.65,1.05)	98.17(54.88,157.03)	106.83(60.52,169.53)	0.17(-0.69,1.04)
San Marino	289.18(169.60,463.47)	307.61(177.92,497.22)	0.08(-0.69,0.86)	2781.87(1828.23,3971.80)	3190.64(2131.84,4516.97)	0.35(-0.68,1.38)	82.80(46.99,131.04)	94.97(55.30,151.14)	0.34(-0.69,1.38)
Sao Tome and Principe	330.82(200.16,520.06)	382.64(231.36,608.60)	0.43(-0.54,1.41)	1960.25(1274.48,2898.01)	2325.83(1492.35,3438.43)	0.51(-0.45,1.49)	58.01(30.83,96.34)	68.36(36.94,110.00)	0.50(-0.49,1.50)
Saudi Arabia	382.29(226.32,605.91)	508.47(306.54,812.59)	0.79(-0.12,1.71)	2297.76(1471.86,3340.39)	3218.99(2063.53,4712.19)	0.97(0.08,1.87)	66.02(36.28,107.52)	91.73(51.69,149.48)	0.97(0.08,1.87)
Senegal	355.33(213.33,564.28)	366.48(221.76,571.32)	0.17(-0.80,1.15)	2100.50(1343.23,3094.38)	2169.55(1409.11,3169.69)	0.19(-0.78,1.17)	61.55(32.35,102.58)	63.05(34.29,103.80)	0.18(-0.80,1.18)
Serbia	268.93(162.77,417.29)	300.03(180.76,475.33)	0.38(-0.51,1.28)	1547.78(1000.38,2263.41)	1764.24(1130.41,2571.64)	0.44(-0.45,1.34)	45.61(23.77,74.67)	51.30(27.35,84.26)	0.41(-0.48,1.31)
Seychelles	400.73(241.75,630.11)	485.48(290.13,777.90)	0.48(-0.50,1.46)	2444.92(1581.32,3593.78)	3071.55(1993.12,4509.28)	0.57(-0.42,1.57)	72.54(41.30,117.31)	88.93(50.48,141.43)	0.51(-0.49,1.52)
Sierra Leone	345.04(209.15,544.36)	359.16(216.67,559.95)	0.19(-0.78,1.17)	2023.11(1330.28,2957.05)	2106.76(1365.44,3084.15)	0.20(-0.77,1.18)	58.87(32.21,98.12)	61.55(33.52,102.21)	0.21(-0.77,1.20)
Singapore	364.65(218.64,578.76)	420.49(249.74,669.87)	0.28(-0.46,1.03)	2978.36(1931.69,4320.52)	3696.54(2432.88,5264.52)	0.59(-0.32,1.50)	88.83(50.43,144.94)	111.42(64.05,180.25)	0.62(-0.29,1.54)
Slovakia	261.14(159.28,409.99)	284.29(172.14,442.72)	0.26(-0.63,1.15)	1502.66(969.55,2212.98)	1660.22(1063.64,2419.78)	0.29(-0.60,1.19)	43.44(23.62,71.64)	48.09(26.30,79.37)	0.29(-0.59,1.18)
Slovenia	250.94(151.26,391.17)	294.90(178.82,458.52)	0.39(-0.50,1.29)	1443.99(933.55,2111.27)	1734.58(1127.70,2528.04)	0.46(-0.43,1.35)	41.52(22.46,68.53)	50.36(27.24,82.00)	0.45(-0.43,1.34)
Solomon Islands	515.36(309.28,800.97)	523.04(321.22,819.08)	0.17(-0.72,1.06)	3090.95(2014.96,4485.04)	3217.09(2067.83,4657.92)	0.24(-0.62,1.10)	91.25(51.45,148.13)	94.10(53.06,152.05)	0.22(-0.66,1.10)
Somalia	346.67(210.10,545.41)	318.67(193.96,497.90)	-0.06(-1.01,0.89)	2033.49(1312.95,2985.50)	1851.36(1191.82,2710.61)	-0.08(-1.02,0.87)	59.25(31.98,97.09)	53.96(29.46,89.86)	-0.08(-1.04,0.88)
South Africa	431.57(264.03,669.73)	463.44(283.56,723.57)	0.33(-0.71,1.39)	2532.54(1645.85,3675.09)	2745.83(1783.69,3975.07)	0.38(-0.69,1.46)	73.90(42.88,116.50)	79.24(46.64,125.51)	0.35(-0.73,1.45)
South Sudan	405.95(244.13,635.47)	414.32(248.75,654.90)	0.17(-0.80,1.14)	2407.85(1546.46,3548.52)	2481.96(1595.99,3635.50)	0.20(-0.76,1.18)	69.15(37.40,111.99)	71.29(39.11,112.30)	0.21(-0.78,1.21)
Spain	280.38(163.87,449.50)	298.38(174.62,484.76)	0.06(-0.71,0.84)	2673.62(1779.88,3780.60)	3070.13(2034.27,4311.82)	0.32(-0.70,1.34)	79.07(44.93,124.85)	91.06(52.60,145.80)	0.31(-0.72,1.35)
Sri Lanka	418.25(252.83,651.90)	441.79(266.17,694.23)	0.36(-0.61,1.35)	2503.00(1623.82,3678.34)	2741.89(1767.99,3977.01)	0.47(-0.52,1.47)	73.35(40.74,119.29)	78.98(44.36,128.02)	0.43(-0.57,1.44)
Sudan	335.82(202.88,524.71)	412.56(249.80,646.25)	0.66(-0.25,1.57)	1944.04(1264.21,2805.18)	2464.38(1591.32,3608.39)	0.78(-0.11,1.67)	56.48(30.44,91.88)	71.90(39.92,116.10)	0.78(-0.11,1.68)
Suriname	149.88(90.47,232.95)	179.12(108.23,280.22)	0.65(-0.16,1.46)	801.73(516.22,1181.71)	976.97(632.17,1433.42)	0.73(-0.02,1.49)	23.94(12.04,40.24)	28.75(14.82,48.29)	0.68(-0.03,1.40)
Sweden	368.40(217.85,597.89)	375.84(220.72,610.21)	0.37(-0.26,1.01)	2741.00(1759.83,3992.97)	3014.25(1924.94,4435.83)	0.44(-0.29,1.17)	81.39(46.45,129.88)	89.13(49.61,144.14)	0.43(-0.31,1.18)
Switzerland	272.33(159.43,447.00)	294.17(173.30,478.37)	0.10(-0.68,0.88)	2573.44(1713.91,3628.65)	2974.97(1988.90,4200.66)	0.35(-0.67,1.37)	75.74(44.29,121.31)	88.12(51.34,140.16)	0.37(-0.66,1.40)
Syrian Arab Republic	371.03(222.52,597.15)	425.68(256.40,674.25)	0.42(-0.49,1.33)	2220.78(1434.32,3257.36)	2571.54(1661.41,3795.30)	0.47(-0.41,1.36)	65.20(35.55,106.46)	74.73(40.23,120.66)	0.45(-0.45,1.36)
Taiwan (Province of China)	581.52(361.53,890.35)	632.62(393.85,985.82)	0.26(-0.70,1.24)	3641.15(2457.65,5168.60)	4390.63(3023.91,6210.38)	0.34(-0.60,1.29)	108.44(63.00,170.56)	130.32(76.87,204.04)	0.33(-0.63,1.29)
Tajikistan	279.54(171.78,433.57)	328.54(202.01,515.36)	0.38(-0.56,1.32)	1610.50(1048.44,2330.76)	1914.22(1242.27,2778.73)	0.41(-0.53,1.36)	48.18(25.59,80.45)	56.92(31.30,92.65)	0.39(-0.56,1.35)
Thailand	399.78(245.96,611.84)	477.05(285.91,756.96)	0.78(-0.24,1.82)	2456.92(1634.79,3491.86)	3021.60(1953.29,4403.93)	0.97(-0.09,2.04)	72.36(41.37,116.54)	89.11(49.98,144.01)	0.99(-0.08,2.08)
Timor-Leste	395.03(242.67,607.84)	428.43(259.40,675.22)	0.30(-0.68,1.29)	2331.07(1520.19,3378.95)	2582.35(1679.67,3763.77)	0.36(-0.63,1.36)	67.76(37.14,109.66)	74.68(41.95,120.58)	0.37(-0.63,1.39)
Togo	336.04(203.54,529.10)	330.21(200.56,516.55)	0.12(-0.85,1.09)	1970.88(1281.25,2862.32)	1954.85(1266.34,2836.60)	0.16(-0.80,1.13)	57.88(31.03,94.04)	57.65(31.69,93.47)	0.18(-0.80,1.16)
Tokelau	484.28(295.60,763.20)	551.24(332.10,883.15)	0.40(-0.48,1.28)	2952.53(1906.80,4268.87)	3510.53(2277.25,5125.32)	0.54(-0.31,1.40)	86.48(47.38,137.53)	101.95(58.23,166.80)	0.51(-0.35,1.39)
Tonga	526.31(318.45,825.94)	565.50(341.59,901.66)	0.23(-0.65,1.12)	3280.40(2084.64,4757.59)	3664.18(2383.67,5392.15)	0.32(-0.53,1.18)	97.06(54.45,155.82)	107.43(61.10,172.32)	0.29(-0.58,1.17)
Trinidad and Tobago	153.36(92.87,239.63)	191.05(114.96,302.17)	0.72(-0.09,1.53)	830.93(540.05,1210.62)	1058.13(682.81,1558.63)	0.80(0.05,1.55)	24.79(12.54,42.26)	31.28(16.15,52.74)	0.76(0.05,1.48)
Tunisia	359.20(216.08,559.95)	402.22(242.88,637.70)	0.44(-0.45,1.35)	2143.65(1379.82,3132.75)	2439.01(1564.40,3592.49)	0.53(-0.34,1.41)	62.85(33.48,102.07)	70.69(38.07,115.34)	0.50(-0.38,1.38)
Turkey	342.21(206.99,533.34)	402.92(243.20,638.90)	0.52(-0.37,1.41)	2057.11(1324.15,2994.83)	2473.94(1582.21,3652.08)	0.61(-0.26,1.48)	60.65(32.78,97.44)	72.63(39.82,119.08)	0.58(-0.30,1.46)
Turkmenistan	295.82(179.31,460.78)	349.56(209.25,552.84)	0.49(-0.45,1.44)	1753.18(1148.15,2540.15)	2143.36(1377.59,3137.91)	0.60(-0.35,1.55)	52.04(27.66,85.86)	63.90(34.90,102.75)	0.61(-0.34,1.58)
Tuvalu	444.21(268.40,694.15)	516.86(314.69,806.96)	0.36(-0.51,1.24)	2676.77(1731.73,3881.03)	3247.40(2110.01,4729.88)	0.48(-0.37,1.34)	79.07(44.45,127.29)	94.81(53.06,153.62)	0.48(-0.40,1.35)
Uganda	355.88(213.19,563.73)	353.72(214.46,553.68)	0.19(-0.76,1.15)	2079.28(1336.45,3047.39)	2100.39(1360.97,3044.05)	0.26(-0.69,1.21)	60.44(32.82,100.23)	61.38(33.66,98.54)	0.28(-0.66,1.24)
Ukraine	311.70(189.87,485.19)	344.10(209.71,534.35)	0.25(-0.73,1.24)	1767.74(1138.04,2579.95)	1976.02(1271.25,2869.19)	0.28(-0.72,1.29)	51.31(27.65,83.06)	57.58(31.85,93.37)	0.31(-0.69,1.33)
United Arab Emirates	403.98(241.74,638.40)	596.05(354.28,944.65)	0.86(-0.06,1.80)	2502.49(1615.67,3655.55)	3791.00(2447.34,5607.11)	1.00(0.10,1.91)	72.88(39.72,121.96)	109.82(59.28,177.25)	0.98(0.06,1.91)
United Kingdom	307.23(182.64,496.03)	342.18(202.07,557.19)	0.56(-0.22,1.34)	2640.81(1749.66,3760.48)	3215.19(2147.42,4555.34)	1.00(-0.03,2.03)	78.51(46.96,121.57)	95.08(57.02,147.75)	0.98(-0.06,2.03)
United Republic of Tanzania	372.51(225.76,584.38)	392.02(238.19,617.22)	0.22(-0.73,1.18)	2204.75(1420.92,3221.01)	2364.98(1527.35,3459.94)	0.27(-0.68,1.23)	64.03(34.95,103.62)	69.40(38.21,113.02)	0.31(-0.65,1.28)
United States of America	472.40(276.42,764.81)	639.73(381.49,1019.05)	1.95(1.29,2.62)	4128.92(2733.85,5889.71)	7352.40(5286.95,9898.62)	3.27(2.35,4.20)	120.29(71.79,188.06)	209.80(135.38,310.77)	3.20(2.27,4.13)
United States Virgin Islands	153.38(92.36,240.05)	195.74(118.37,308.01)	0.77(-0.03,1.58)	839.29(542.15,1226.06)	1096.74(708.08,1609.32)	0.85(0.10,1.60)	25.26(12.70,42.23)	32.07(16.17,53.35)	0.77(0.05,1.49)
Uruguay	399.00(235.11,652.27)	445.17(264.59,718.96)	0.25(-0.51,1.02)	3440.12(2283.69,4934.01)	4098.17(2723.08,5855.91)	0.55(-0.42,1.52)	101.86(58.48,161.84)	121.61(69.76,189.35)	0.54(-0.44,1.52)
Uzbekistan	295.82(178.11,461.42)	347.92(207.90,548.56)	0.41(-0.52,1.36)	1748.59(1124.32,2552.24)	2119.48(1347.62,3092.59)	0.49(-0.45,1.44)	51.79(28.16,85.99)	63.06(34.32,103.86)	0.50(-0.46,1.46)
Vanuatu	508.64(310.24,797.01)	526.84(319.94,826.34)	0.25(-0.63,1.14)	3066.52(2005.67,4438.55)	3270.23(2123.57,4782.74)	0.34(-0.52,1.20)	90.65(50.07,145.43)	95.99(54.18,154.49)	0.33(-0.54,1.21)
Venezuela (Bolivarian Republic of)	89.72(53.36,141.32)	110.05(66.73,172.44)	0.68(-0.03,1.39)	483.61(310.21,712.80)	600.35(388.20,882.49)	0.73(0.10,1.36)	14.78(7.12,25.37)	18.10(8.96,31.12)	0.68(0.08,1.28)
Viet Nam	346.46(211.00,544.21)	396.05(239.52,613.60)	0.50(-0.45,1.46)	2031.45(1310.51,2959.38)	2392.82(1550.74,3479.57)	0.61(-0.35,1.58)	59.88(33.05,97.27)	70.99(39.40,114.99)	0.61(-0.37,1.59)
Yemen	289.89(176.50,446.35)	349.84(213.31,547.79)	0.51(-0.38,1.41)	1670.37(1081.13,2409.66)	2032.89(1325.62,2940.99)	0.56(-0.31,1.44)	48.77(26.59,78.50)	59.22(32.95,96.05)	0.56(-0.33,1.45)
Zambia	394.55(236.10,623.56)	382.65(233.96,600.45)	0.11(-0.85,1.07)	2333.06(1497.95,3447.20)	2295.24(1478.66,3376.42)	0.16(-0.80,1.12)	68.22(37.32,111.20)	66.64(36.86,108.22)	0.16(-0.79,1.13)
Zimbabwe	382.40(231.66,603.78)	375.78(230.06,582.44)	0.02(-0.98,1.02)	2278.28(1472.34,3318.37)	2239.34(1447.39,3249.46)	0.01(-1.00,1.03)	66.90(36.60,108.80)	65.26(35.70,107.49)	-0.01(-1.02,1.02)
