# Supplementary material for: Global, regional, and national burden of gout among older adults (≥65) from 1990 to 2021 and projections for 2050
Source: Front Public Health. 2025 Jun 16;13:1540190. doi: 10.3389/fpubh.2025.1540190 (PMC12206735; doi:10.3389/fpubh.2025.1540190)
Supplement: Supplementary file 1 [file Data_Sheet_1.zip › Supplementary documents/Supplementary table 3.xlsx]

## Sheet: Sheet1
	val	sd	Time	low_50	up_50	low_60	up_60	low_70	up_70	low_80	up_80	low_95	up_95
Incidence	436.443	4.23915	2022	433.586	439.3	432.878	440.008	432.051	440.835	431.008	441.877	428.134	444.752
Incidence	439.684	5.44835	2023	436.012	443.356	435.102	444.266	434.04	445.329	432.699	446.669	429.005	450.363
Incidence	442.886	6.63646	2024	438.413	447.359	437.304	448.467	436.01	449.761	434.378	451.394	429.878	455.893
Incidence	446.021	7.87831	2025	440.711	451.331	439.395	452.647	437.859	454.183	435.921	456.121	430.579	461.462
Incidence	449.141	9.23235	2026	442.919	455.364	441.377	456.906	439.577	458.706	437.305	460.977	431.046	467.237
Incidence	452.307	10.7434	2027	445.066	459.548	443.272	461.342	441.177	463.437	438.534	466.08	431.25	473.364
Incidence	455.487	12.4219	2028	447.115	463.859	445.04	465.934	442.618	468.356	439.562	471.412	431.14	479.834
Incidence	458.638	14.2824	2029	449.011	468.264	446.626	470.649	443.841	473.434	440.328	476.948	430.644	486.631
Incidence	461.738	16.3433	2030	450.723	472.754	447.994	475.483	444.807	478.67	440.786	482.69	429.705	493.771
Incidence	464.828	18.6256	2031	452.274	477.381	449.163	480.492	445.531	484.124	440.95	488.706	428.321	501.334
Incidence	467.95	21.1455	2032	453.698	482.202	450.167	485.733	446.043	489.857	440.841	495.059	426.505	509.395
Incidence	471.088	23.8999	2033	454.979	487.196	450.988	491.188	446.327	495.848	440.448	501.727	424.244	517.932
Incidence	474.21	26.8901	2034	456.086	492.334	451.596	496.825	446.352	502.068	439.737	508.683	421.506	526.915
Incidence	477.306	30.1224	2035	457.003	497.608	451.973	502.639	446.099	508.513	438.689	515.923	418.266	536.346
Incidence	480.396	33.6058	2036	457.746	503.046	452.133	508.658	445.58	515.211	437.313	523.478	414.528	546.263
Incidence	483.514	37.3469	2037	458.342	508.686	452.105	514.923	444.823	522.205	435.635	531.393	410.314	556.714
Incidence	486.648	41.3401	2038	458.785	514.511	451.881	521.415	443.82	529.476	433.65	539.646	405.622	567.675
Incidence	489.784	45.5831	2039	459.061	520.507	451.449	528.119	442.56	537.008	431.346	548.221	400.441	579.127
Incidence	492.913	50.0765	2040	459.161	526.664	450.798	535.027	441.033	544.792	428.715	557.111	394.763	591.063
Incidence	496.046	54.8232	2041	459.095	532.997	449.94	542.152	439.249	552.843	425.763	566.329	388.592	603.499
Incidence	499.199	59.8249	2042	458.877	539.521	448.887	549.512	437.221	561.178	422.504	575.895	381.943	616.456
Incidence	502.371	65.0773	2043	458.509	546.233	447.641	557.101	434.951	569.791	418.942	585.8	374.819	629.922
Incidence	505.554	70.5775	2044	457.984	553.123	446.198	564.909	432.435	578.672	415.073	596.034	367.222	643.885
Incidence	508.747	76.3248	2045	457.304	560.19	444.558	572.936	429.674	587.819	410.898	606.595	359.15	658.343
Incidence	511.953	82.319	2046	456.47	567.436	442.723	581.184	426.671	597.236	406.42	617.486	350.608	673.299
Incidence	515.183	88.5604	2047	455.493	574.872	440.703	589.662	423.434	606.931	401.648	628.717	341.604	688.761
Incidence	518.432	95.0462	2048	454.371	582.493	438.498	598.366	419.964	616.9	396.583	640.281	332.141	704.723
Incidence	521.701	101.775	2049	453.104	590.297	436.108	607.294	416.261	627.14	391.225	652.177	322.221	721.18
Incidence	524.986	108.746	2050	451.691	598.281	433.53	616.442	412.325	637.647	385.573	664.399	311.843	738.129
Prevalence	3129.64	40.7315	2022	3102.19	3157.1	3095.39	3163.9	3087.45	3171.84	3077.43	3181.86	3049.81	3209.48
Prevalence	3151.78	54.7416	2023	3114.88	3188.67	3105.74	3197.82	3095.07	3208.49	3081.6	3221.96	3044.48	3259.07
Prevalence	3173.59	67.2065	2024	3128.29	3218.89	3117.07	3230.11	3103.96	3243.21	3087.43	3259.75	3041.86	3305.31
Prevalence	3194.85	79.1407	2025	3141.51	3248.19	3128.3	3261.41	3112.86	3276.84	3093.39	3296.31	3039.74	3349.97
Prevalence	3215.48	91.1028	2026	3154.07	3276.88	3138.86	3292.09	3121.09	3309.86	3098.68	3332.27	3036.92	3394.04
Prevalence	3235.6	103.482	2027	3165.85	3305.34	3148.57	3322.63	3128.39	3342.81	3102.93	3368.26	3032.77	3438.42
Prevalence	3255.41	116.456	2028	3176.91	3333.9	3157.47	3353.35	3134.76	3376.05	3106.11	3404.7	3027.15	3483.66
Prevalence	3274.88	130.198	2029	3187.13	3362.64	3165.39	3384.38	3140	3409.77	3107.97	3441.8	3019.7	3530.07
Prevalence	3293.9	144.883	2030	3196.25	3391.55	3172.05	3415.75	3143.8	3444	3108.16	3479.64	3009.93	3577.87
Prevalence	3312.38	160.69	2031	3204.08	3420.69	3177.24	3447.52	3145.91	3478.86	3106.38	3518.39	2997.43	3627.33
Prevalence	3330.4	177.779	2032	3210.58	3450.22	3180.89	3479.91	3146.22	3514.58	3102.49	3558.31	2981.95	3678.85
Prevalence	3348.14	196.197	2033	3215.9	3480.37	3183.14	3513.14	3144.88	3551.4	3096.61	3599.66	2963.59	3732.68
Prevalence	3365.65	216.006	2034	3220.06	3511.24	3183.99	3547.31	3141.87	3589.43	3088.73	3642.57	2942.28	3789.02
Prevalence	3382.92	237.284	2035	3222.99	3542.85	3183.36	3582.47	3137.09	3628.74	3078.72	3687.11	2917.84	3847.99
Prevalence	3399.89	260.114	2036	3224.57	3575.21	3181.13	3618.64	3130.41	3669.37	3066.42	3733.35	2890.06	3909.71
Prevalence	3416.6	284.564	2037	3224.81	3608.4	3177.28	3655.92	3121.79	3711.41	3051.79	3781.41	2858.86	3974.35
Prevalence	3433.17	310.622	2038	3223.81	3642.53	3171.94	3694.41	3111.37	3754.98	3034.96	3831.39	2824.35	4041.99
Prevalence	3449.66	338.292	2039	3221.65	3677.67	3165.16	3734.17	3099.19	3800.13	3015.97	3883.35	2786.61	4112.71
Prevalence	3466.07	367.587	2040	3218.32	3713.83	3156.93	3775.21	3085.25	3846.89	2994.83	3937.32	2745.6	4186.54
Prevalence	3482.39	398.531	2041	3213.77	3751	3147.22	3817.55	3069.51	3895.26	2971.47	3993.3	2701.26	4263.51
Prevalence	3498.6	431.137	2042	3208.02	3789.19	3136.02	3861.19	3051.95	3945.26	2945.89	4051.32	2653.58	4343.63
Prevalence	3514.78	465.373	2043	3201.12	3828.45	3123.41	3906.16	3032.66	3996.91	2918.18	4111.39	2602.65	4426.91
Prevalence	3530.97	501.22	2044	3193.15	3868.79	3109.44	3952.5	3011.71	4050.23	2888.41	4173.53	2548.58	4513.36
Prevalence	3547.18	538.667	2045	3184.12	3910.24	3094.16	4000.2	2989.12	4105.24	2856.61	4237.75	2491.4	4602.97
Prevalence	3563.42	577.706	2046	3174.05	3952.79	3077.57	4049.27	2964.92	4161.92	2822.8	4304.04	2431.11	4695.72
Prevalence	3579.68	618.331	2047	3162.93	3996.44	3059.67	4099.7	2939.09	4220.27	2786.98	4372.38	2367.76	4791.61
Prevalence	3596	660.515	2048	3150.81	4041.18	3040.51	4151.49	2911.7	4280.29	2749.22	4442.78	2301.39	4890.61
Prevalence	3612.38	704.24	2049	3137.73	4087.04	3020.12	4204.65	2882.79	4341.98	2709.55	4515.22	2232.07	4992.69
Prevalence	3628.85	749.491	2050	3123.69	4134.01	2998.53	4259.17	2852.38	4405.32	2668	4589.7	2159.85	5097.85
DALYs	91.524	1.17491	2022	90.7321	92.3159	90.5359	92.5121	90.3068	92.7412	90.0177	93.0302	89.2211	93.8268
DALYs	92.1443	1.59918	2023	91.0664	93.2221	90.7994	93.4892	90.4875	93.801	90.0941	94.1944	89.0099	95.2787
DALYs	92.7537	1.97299	2024	91.4239	94.0835	91.0944	94.413	90.7097	94.7977	90.2243	95.2831	88.8867	96.6208
DALYs	93.3456	2.32918	2025	91.7757	94.9154	91.3867	95.3044	90.9325	95.7586	90.3595	96.3316	88.7804	97.9107
DALYs	93.917	2.6854	2026	92.1071	95.727	91.6586	96.1755	91.135	96.6991	90.4743	97.3597	88.6536	99.1804
DALYs	94.4758	3.05397	2027	92.4174	96.5341	91.9074	97.0442	91.3119	97.6397	90.5606	98.391	88.49	100.462
DALYs	95.0258	3.44016	2028	92.7071	97.3444	92.1326	97.9189	91.4618	98.5898	90.6155	99.4361	88.283	101.768
DALYs	95.5665	3.8491	2029	92.9722	98.1608	92.3294	98.8036	91.5788	99.5542	90.6319	100.501	88.0223	103.111
DALYs	96.0926	4.28597	2030	93.2038	98.9813	92.4881	99.6971	91.6523	100.533	90.598	101.587	87.6921	104.493
DALYs	96.6028	4.75625	2031	93.3971	99.8085	92.6028	100.603	91.6753	101.53	90.5053	102.7	87.2805	105.925
DALYs	97.1003	5.26481	2032	93.5518	100.649	92.6726	101.528	91.6459	102.555	90.3508	103.85	86.7812	107.419
DALYs	97.5908	5.81293	2033	93.6729	101.509	92.7021	102.479	91.5686	103.613	90.1386	105.043	86.1974	108.984
DALYs	98.075	6.40224	2034	93.7599	102.39	92.6907	103.459	91.4423	104.708	89.8674	106.283	85.5266	110.623
DALYs	98.5524	7.03493	2035	93.8108	103.294	92.636	104.469	91.2642	105.841	89.5336	107.571	84.7639	112.341
DALYs	99.0207	7.71342	2036	93.8219	104.22	92.5337	105.508	91.0296	107.012	89.1321	108.909	83.9024	114.139
DALYs	99.4825	8.4398	2037	93.7941	105.171	92.3847	106.58	90.7389	108.226	88.6627	110.302	82.9405	116.025
DALYs	99.9404	9.21352	2038	93.7305	106.15	92.1918	107.689	90.3952	109.486	88.1287	111.752	81.8819	117.999
DALYs	100.397	10.0346	2039	93.6335	107.16	91.9577	108.836	90.0009	110.793	87.5324	113.261	80.729	120.065
DALYs	100.851	10.9032	2040	93.5019	108.199	91.681	110.02	89.5549	112.146	86.8727	114.829	79.4803	122.221
DALYs	101.302	11.8202	2041	93.3354	109.269	91.3614	111.243	89.0565	113.548	86.1487	116.456	78.1346	124.47
DALYs	101.751	12.7857	2042	93.1332	110.368	90.998	112.503	88.5048	114.997	85.3595	118.142	76.6908	126.811
DALYs	102.199	13.7989	2043	92.8985	111.499	90.5941	113.804	87.9033	116.495	84.5088	119.889	75.1531	129.245
DALYs	102.647	14.859	2044	92.6321	112.662	90.1506	115.143	87.2531	118.041	83.5978	121.696	73.5234	131.771
DALYs	103.096	15.9657	2045	92.3355	113.857	89.6692	116.524	86.5559	119.637	82.6283	123.564	71.8036	134.389
DALYs	103.546	17.1187	2046	92.0079	115.084	89.149	117.943	85.8109	121.281	81.5997	125.492	69.9932	137.099
DALYs	103.997	18.3178	2047	91.6503	116.343	88.5912	119.402	85.0192	122.974	80.5131	127.48	68.0936	139.899
DALYs	104.448	19.5622	2048	91.2632	117.633	87.9963	120.9	84.1817	124.715	79.3694	129.527	66.1063	142.79
DALYs	104.902	20.8513	2049	90.8483	118.956	87.3661	122.438	83.3001	126.504	78.1707	131.633	64.0335	145.771
DALYs	105.358	22.1845	2050	90.4052	120.31	86.7004	124.015	82.3744	128.341	76.917	133.798	61.8759	148.839
