# Supplementary material for: Global, regional, and national burden of gout among older adults (≥65) from 1990 to 2021 and projections for 2050
Source: Front Public Health. 2025 Jun 16;13:1540190. doi: 10.3389/fpubh.2025.1540190 (PMC12206735; doi:10.3389/fpubh.2025.1540190)
Supplement: Supplementary file 1 [file Data_Sheet_1.zip › Supplementary documents/Supplementary table 2.xlsx]

## Sheet: Sheet1
Prevalence	APCs	p
slope1	-0.878(-1.146,-0.609)	*
slope2	0.418(0.255,0.580)	*
slope3	2.116(1.981,2.251)	*
slope4	0.781(0.709,0.853)	*
incidence	APCs	p
slope1	-0.433(-0.612,-0.254)	*
slope2	0.148(0.072,0.224)	*
slope3	1.348(1.295,1.401)	*
slope4	0.745(0.711,0.779)	*
DALYs	APCs	p
slope1	-0.841(-1.115,-0.566)	*
slope2	0.386(0.220,0.552)	*
slope3	2.108(1.970,2.246)	*
slope4	0.761(0.688,0.835)	*
*p<0.05
