# Supplementary material for: Global, regional, and national burden of gout among older adults (≥65) from 1990 to 2021 and projections for 2050
Source: Front Public Health. 2025 Jun 16;13:1540190. doi: 10.3389/fpubh.2025.1540190 (PMC12206735; doi:10.3389/fpubh.2025.1540190)
Supplement: Supplementary file 1 [file Data_Sheet_1.zip › Supplementary documents/Supplementary table 4.xlsx]

## Sheet: Sheet1
	val	sd	Time	low_50	up_50	low_60	up_60	low_70	up_70	low_80	up_80	low_95	up_95
Incidence number	3.48654e+06	33916	2022	3.46368e+06	3.5094e+06	3.45802e+06	3.51506e+06	3.4514e+06	3.52168e+06	3.44306e+06	3.53002e+06	3.42007e+06	3.55302e+06
Incidence number	3.61962e+06	44892.9	2023	3.58936e+06	3.64987e+06	3.58186e+06	3.65737e+06	3.57311e+06	3.66612e+06	3.56206e+06	3.67717e+06	3.53163e+06	3.70761e+06
Incidence number	3.75395e+06	56284.8	2024	3.71602e+06	3.79189e+06	3.70662e+06	3.80129e+06	3.69564e+06	3.81226e+06	3.68179e+06	3.82611e+06	3.64363e+06	3.86427e+06
Incidence number	3.89119e+06	68760.5	2025	3.84484e+06	3.93753e+06	3.83336e+06	3.94902e+06	3.81995e+06	3.96242e+06	3.80304e+06	3.97934e+06	3.75642e+06	4.02596e+06
Incidence number	4.03362e+06	82937.7	2026	3.97772e+06	4.08952e+06	3.96387e+06	4.10337e+06	3.9477e+06	4.11955e+06	3.9273e+06	4.13995e+06	3.87106e+06	4.19618e+06
Incidence number	4.18371e+06	99394.4	2027	4.11672e+06	4.2507e+06	4.10012e+06	4.2673e+06	4.08074e+06	4.28669e+06	4.05629e+06	4.31114e+06	3.9889e+06	4.37853e+06
Incidence number	4.34634e+06	118550	2028	4.26643e+06	4.42624e+06	4.24664e+06	4.44604e+06	4.22352e+06	4.46916e+06	4.19436e+06	4.49832e+06	4.11398e+06	4.5787e+06
Incidence number	4.52166e+06	140824	2029	4.42674e+06	4.61658e+06	4.40323e+06	4.64009e+06	4.37577e+06	4.66755e+06	4.34112e+06	4.7022e+06	4.24564e+06	4.79768e+06
Incidence number	4.70456e+06	166533	2030	4.59232e+06	4.8168e+06	4.56451e+06	4.84462e+06	4.53203e+06	4.87709e+06	4.49107e+06	4.91806e+06	4.37816e+06	5.03097e+06
Incidence number	4.89065e+06	195980	2031	4.75856e+06	5.02274e+06	4.72583e+06	5.05547e+06	4.68762e+06	5.09369e+06	4.63941e+06	5.1419e+06	4.50653e+06	5.27477e+06
Incidence number	5.07564e+06	229367	2032	4.92105e+06	5.23024e+06	4.88275e+06	5.26854e+06	4.83802e+06	5.31327e+06	4.7816e+06	5.36969e+06	4.62608e+06	5.5252e+06
Incidence number	5.26227e+06	266983	2033	5.08233e+06	5.44222e+06	5.03774e+06	5.48681e+06	4.98568e+06	5.53887e+06	4.92e+06	5.60455e+06	4.73899e+06	5.78556e+06
Incidence number	5.45417e+06	309288	2034	5.24571e+06	5.66263e+06	5.19406e+06	5.71428e+06	5.13375e+06	5.77459e+06	5.05766e+06	5.85068e+06	4.84797e+06	6.06037e+06
Incidence number	5.64787e+06	356441	2035	5.40763e+06	5.88811e+06	5.3481e+06	5.94763e+06	5.27859e+06	6.01714e+06	5.19091e+06	6.10482e+06	4.94924e+06	6.34649e+06
Incidence number	5.84019e+06	408554	2036	5.56483e+06	6.11556e+06	5.4966e+06	6.18379e+06	5.41693e+06	6.26346e+06	5.31643e+06	6.36396e+06	5.03943e+06	6.64096e+06
Incidence number	6.02816e+06	465625	2037	5.71433e+06	6.34199e+06	5.63657e+06	6.41975e+06	5.54577e+06	6.51055e+06	5.43123e+06	6.62509e+06	5.11553e+06	6.94079e+06
Incidence number	6.21257e+06	527756	2038	5.85687e+06	6.56828e+06	5.76873e+06	6.65642e+06	5.66582e+06	6.75933e+06	5.53599e+06	6.88916e+06	5.17817e+06	7.24698e+06
Incidence number	6.39639e+06	595303	2039	5.99516e+06	6.79763e+06	5.89574e+06	6.89704e+06	5.77966e+06	7.01313e+06	5.63321e+06	7.15957e+06	5.2296e+06	7.56319e+06
Incidence number	6.57935e+06	668421	2040	6.12883e+06	7.02987e+06	6.01721e+06	7.14149e+06	5.88687e+06	7.27183e+06	5.72243e+06	7.43627e+06	5.26925e+06	7.88945e+06
Incidence number	6.76137e+06	747274	2041	6.25771e+06	7.26504e+06	6.13291e+06	7.38983e+06	5.9872e+06	7.53555e+06	5.80337e+06	7.71938e+06	5.29672e+06	8.22603e+06
Incidence number	6.94252e+06	832007	2042	6.38175e+06	7.50329e+06	6.2428e+06	7.64224e+06	6.08056e+06	7.80448e+06	5.87589e+06	8.00915e+06	5.31179e+06	8.57326e+06
Incidence number	7.12229e+06	922627	2043	6.50044e+06	7.74414e+06	6.34636e+06	7.89822e+06	6.16645e+06	8.07813e+06	5.93948e+06	8.3051e+06	5.31394e+06	8.93064e+06
Incidence number	7.30159e+06	1.01934e+06	2044	6.61456e+06	7.98862e+06	6.44433e+06	8.15885e+06	6.24556e+06	8.35762e+06	5.9948e+06	8.60838e+06	5.30369e+06	9.29949e+06
Incidence number	7.48259e+06	1.12258e+06	2045	6.72597e+06	8.23921e+06	6.5385e+06	8.42668e+06	6.3196e+06	8.64559e+06	6.04344e+06	8.92174e+06	5.28233e+06	9.68285e+06
Incidence number	7.66755e+06	1.2329e+06	2046	6.83658e+06	8.49852e+06	6.63068e+06	8.70442e+06	6.39027e+06	8.94483e+06	6.08697e+06	9.24813e+06	5.25107e+06	1.0084e+07
Incidence number	7.85889e+06	1.35095e+06	2047	6.94835e+06	8.76943e+06	6.72274e+06	8.99504e+06	6.4593e+06	9.25847e+06	6.12697e+06	9.59081e+06	5.21102e+06	1.05068e+07
Incidence number	8.06064e+06	1.47779e+06	2048	7.06461e+06	9.05667e+06	6.81782e+06	9.30346e+06	6.52965e+06	9.59163e+06	6.16611e+06	9.95517e+06	5.16417e+06	1.09571e+07
Incidence number	8.27251e+06	1.61384e+06	2049	7.18479e+06	9.36024e+06	6.91528e+06	9.62975e+06	6.60058e+06	9.94445e+06	6.20358e+06	1.03415e+07	5.1094e+06	1.14356e+07
Incidence number	8.49022e+06	1.75868e+06	2050	7.30487e+06	9.67558e+06	7.01117e+06	9.96928e+06	6.66823e+06	1.03122e+07	6.23559e+06	1.07449e+07	5.04321e+06	1.19372e+07
Prevalence number	2.50013e+07	325423	2022	2.47819e+07	2.52206e+07	2.47276e+07	2.5275e+07	2.46641e+07	2.53384e+07	2.45841e+07	2.54185e+07	2.43635e+07	2.56391e+07
Prevalence number	2.59464e+07	450678	2023	2.56427e+07	2.62502e+07	2.55674e+07	2.63254e+07	2.54795e+07	2.64133e+07	2.53686e+07	2.65242e+07	2.50631e+07	2.68297e+07
Prevalence number	2.68997e+07	569673	2024	2.65157e+07	2.72837e+07	2.64206e+07	2.73788e+07	2.63095e+07	2.74899e+07	2.61694e+07	2.763e+07	2.57831e+07	2.80163e+07
Prevalence number	2.78726e+07	690461	2025	2.74073e+07	2.8338e+07	2.72919e+07	2.84533e+07	2.71573e+07	2.85879e+07	2.69875e+07	2.87578e+07	2.65193e+07	2.92259e+07
Prevalence number	2.88774e+07	818188	2026	2.83259e+07	2.94288e+07	2.81893e+07	2.95655e+07	2.80297e+07	2.9725e+07	2.78285e+07	2.99263e+07	2.72737e+07	3.0481e+07
Prevalence number	2.99284e+07	957192	2027	2.92832e+07	3.05735e+07	2.91234e+07	3.07334e+07	2.89367e+07	3.092e+07	2.87013e+07	3.11555e+07	2.80523e+07	3.18045e+07
Prevalence number	3.10637e+07	1.11126e+06	2028	3.03147e+07	3.18127e+07	3.01291e+07	3.19982e+07	2.99124e+07	3.22149e+07	2.9639e+07	3.24883e+07	2.88856e+07	3.32417e+07
Prevalence number	3.22867e+07	1.28362e+06	2029	3.14216e+07	3.31519e+07	3.12072e+07	3.33663e+07	3.09569e+07	3.36166e+07	3.06411e+07	3.39323e+07	2.97708e+07	3.48026e+07
Prevalence number	3.35609e+07	1.4762e+06	2030	3.2566e+07	3.45559e+07	3.23194e+07	3.48024e+07	3.20316e+07	3.50902e+07	3.16684e+07	3.54534e+07	3.06676e+07	3.64543e+07
Prevalence number	3.4851e+07	1.6907e+06	2031	3.37115e+07	3.59905e+07	3.34291e+07	3.62729e+07	3.30994e+07	3.66026e+07	3.26835e+07	3.70185e+07	3.15372e+07	3.81648e+07
Prevalence number	3.61234e+07	1.92829e+06	2032	3.48237e+07	3.7423e+07	3.45017e+07	3.77451e+07	3.41256e+07	3.81211e+07	3.36513e+07	3.85954e+07	3.23439e+07	3.99028e+07
Prevalence number	3.74003e+07	2.19162e+06	2033	3.59231e+07	3.88774e+07	3.55571e+07	3.92434e+07	3.51298e+07	3.96708e+07	3.45906e+07	4.02099e+07	3.31047e+07	4.16959e+07
Prevalence number	3.87104e+07	2.48442e+06	2034	3.70359e+07	4.03849e+07	3.6621e+07	4.07998e+07	3.61365e+07	4.12842e+07	3.55253e+07	4.18954e+07	3.38409e+07	4.35798e+07
Prevalence number	4.00294e+07	2.80774e+06	2035	3.8137e+07	4.19218e+07	3.76681e+07	4.23907e+07	3.71206e+07	4.29382e+07	3.64299e+07	4.36289e+07	3.45262e+07	4.55326e+07
Prevalence number	4.13326e+07	3.16223e+06	2036	3.92013e+07	4.34639e+07	3.86732e+07	4.3992e+07	3.80565e+07	4.46087e+07	3.72786e+07	4.53866e+07	3.51346e+07	4.75306e+07
Prevalence number	4.25961e+07	3.54778e+06	2037	4.02049e+07	4.49873e+07	3.96125e+07	4.55798e+07	3.89206e+07	4.62716e+07	3.80479e+07	4.71444e+07	3.56425e+07	4.95498e+07
Prevalence number	4.38281e+07	3.96543e+06	2038	4.11554e+07	4.65008e+07	4.04931e+07	4.7163e+07	3.97199e+07	4.79362e+07	3.87444e+07	4.89117e+07	3.60558e+07	5.16003e+07
Prevalence number	4.50513e+07	4.41797e+06	2039	4.20736e+07	4.8029e+07	4.13358e+07	4.87668e+07	4.04743e+07	4.96283e+07	3.93874e+07	5.07151e+07	3.63921e+07	5.37105e+07
Prevalence number	4.62648e+07	4.90653e+06	2040	4.29578e+07	4.95718e+07	4.21384e+07	5.03912e+07	4.11816e+07	5.1348e+07	3.99746e+07	5.2555e+07	3.6648e+07	5.58816e+07
Prevalence number	4.74668e+07	5.4322e+06	2041	4.38055e+07	5.11281e+07	4.28983e+07	5.20353e+07	4.1839e+07	5.30945e+07	4.05027e+07	5.44309e+07	3.68197e+07	5.81139e+07
Prevalence number	4.86561e+07	5.99595e+06	2042	4.46149e+07	5.26974e+07	4.36136e+07	5.36987e+07	4.24443e+07	5.4868e+07	4.09693e+07	5.6343e+07	3.69041e+07	6.04082e+07
Prevalence number	4.98303e+07	6.59776e+06	2043	4.53834e+07	5.42772e+07	4.42816e+07	5.5379e+07	4.2995e+07	5.66656e+07	4.1372e+07	5.82886e+07	3.68987e+07	6.27619e+07
Prevalence number	5.0997e+07	7.23901e+06	2044	4.61179e+07	5.58761e+07	4.4909e+07	5.7085e+07	4.34974e+07	5.84966e+07	4.17166e+07	6.02774e+07	3.68085e+07	6.51854e+07
Prevalence number	5.21716e+07	7.92266e+06	2045	4.68317e+07	5.75114e+07	4.55086e+07	5.88345e+07	4.39637e+07	6.03794e+07	4.20147e+07	6.23284e+07	3.66432e+07	6.77e+07
Prevalence number	5.33695e+07	8.65234e+06	2046	4.75378e+07	5.92012e+07	4.60929e+07	6.06461e+07	4.44057e+07	6.23333e+07	4.22772e+07	6.44618e+07	3.64109e+07	7.03281e+07
Prevalence number	5.46065e+07	9.43237e+06	2047	4.82491e+07	6.09639e+07	4.66739e+07	6.25391e+07	4.48346e+07	6.43784e+07	4.25142e+07	6.66988e+07	3.61191e+07	7.30939e+07
Prevalence number	5.5911e+07	1.02698e+07	2048	4.89892e+07	6.28328e+07	4.72741e+07	6.45478e+07	4.52715e+07	6.65504e+07	4.27451e+07	6.90768e+07	3.57822e+07	7.60397e+07
Prevalence number	5.72809e+07	1.1167e+07	2049	4.97544e+07	6.48075e+07	4.78895e+07	6.66724e+07	4.57119e+07	6.88499e+07	4.29648e+07	7.1597e+07	3.53936e+07	7.91683e+07
Prevalence number	5.86868e+07	1.2121e+07	2050	5.05173e+07	6.68563e+07	4.84931e+07	6.88806e+07	4.61295e+07	7.12441e+07	4.31477e+07	7.42259e+07	3.49297e+07	8.24439e+07
DALYs number	731143	9424.72	2022	724791	737495	723217	739069	721379	740907	719061	743225	712671	749615
DALYs number	758560	13193.7	2023	749668	767453	747464	769656	744892	772229	741646	775475	732701	784420
DALYs number	786191	16746.8	2024	774904	797479	772107	800276	768842	803541	764722	807661	753368	819015
DALYs number	814368	20340.3	2025	800659	828077	797262	831474	793295	835441	788292	840444	774501	854235
DALYs number	843445	24134.4	2026	827178	859711	823148	863742	818441	868448	812504	874385	796141	890748
DALYs number	873875	28263.8	2027	854825	892924	850105	897645	844593	903156	837640	910109	818478	929272
DALYs number	906753	32840.5	2028	884618	928887	879134	934372	872730	940776	864651	948854	842386	971120
DALYs number	942180	37960.3	2029	916595	967765	910255	974104	902853	981507	893515	990845	867778	1.01658e+06
DALYs number	979068	43680.1	2030	949628	1.00851e+06	942333	1.0158e+06	933816	1.02432e+06	923071	1.03507e+06	893455	1.06468e+06
DALYs number	1.0164e+06	50052.7	2031	982664	1.05014e+06	974305	1.05849e+06	964545	1.06825e+06	952232	1.08057e+06	918296	1.1145e+06
DALYs number	1.0532e+06	57114.2	2032	1.01471e+06	1.0917e+06	1.00517e+06	1.10124e+06	994033	1.11237e+06	979982	1.12642e+06	941259	1.16515e+06
DALYs number	1.09014e+06	64941.6	2033	1.04636e+06	1.13391e+06	1.03552e+06	1.14475e+06	1.02286e+06	1.15742e+06	1.00688e+06	1.17339e+06	962850	1.21742e+06
DALYs number	1.12802e+06	73643.5	2034	1.07838e+06	1.17765e+06	1.06608e+06	1.18995e+06	1.05172e+06	1.20431e+06	1.03361e+06	1.22243e+06	983677	1.27236e+06
DALYs number	1.16615e+06	83250	2035	1.11004e+06	1.22226e+06	1.09614e+06	1.23616e+06	1.0799e+06	1.2524e+06	1.05942e+06	1.27288e+06	1.00298e+06	1.32932e+06
DALYs number	1.2038e+06	93778.8	2036	1.14059e+06	1.26701e+06	1.12493e+06	1.28267e+06	1.10664e+06	1.30095e+06	1.08358e+06	1.32402e+06	1.01999e+06	1.38761e+06
DALYs number	1.24029e+06	105228	2037	1.16936e+06	1.31121e+06	1.15179e+06	1.32879e+06	1.13127e+06	1.3493e+06	1.10539e+06	1.37519e+06	1.03404e+06	1.44654e+06
DALYs number	1.27584e+06	117626	2038	1.19656e+06	1.35512e+06	1.17692e+06	1.37477e+06	1.15398e+06	1.3977e+06	1.12505e+06	1.42664e+06	1.0453e+06	1.50639e+06
DALYs number	1.31114e+06	131053	2039	1.22281e+06	1.39947e+06	1.20093e+06	1.42136e+06	1.17537e+06	1.44691e+06	1.14313e+06	1.47915e+06	1.05428e+06	1.56801e+06
DALYs number	1.34614e+06	145540	2040	1.24805e+06	1.44424e+06	1.22375e+06	1.46854e+06	1.19537e+06	1.49692e+06	1.15956e+06	1.53273e+06	1.06089e+06	1.6314e+06
DALYs number	1.3808e+06	161119	2041	1.27221e+06	1.4894e+06	1.2453e+06	1.5163e+06	1.21388e+06	1.54772e+06	1.17425e+06	1.58736e+06	1.06501e+06	1.6966e+06
DALYs number	1.41508e+06	177818	2042	1.29523e+06	1.53493e+06	1.26553e+06	1.56462e+06	1.23086e+06	1.5993e+06	1.18712e+06	1.64304e+06	1.06656e+06	1.7636e+06
DALYs number	1.44891e+06	195635	2043	1.31705e+06	1.58077e+06	1.28438e+06	1.61344e+06	1.24623e+06	1.65159e+06	1.19811e+06	1.69971e+06	1.06546e+06	1.83235e+06
DALYs number	1.48251e+06	214608	2044	1.33786e+06	1.62715e+06	1.30202e+06	1.66299e+06	1.26017e+06	1.70484e+06	1.20738e+06	1.75763e+06	1.06187e+06	1.90314e+06
DALYs number	1.51633e+06	234825	2045	1.35806e+06	1.6746e+06	1.31884e+06	1.71382e+06	1.27305e+06	1.75961e+06	1.21528e+06	1.81738e+06	1.05607e+06	1.97659e+06
DALYs number	1.55081e+06	256391	2046	1.378e+06	1.72362e+06	1.33519e+06	1.76644e+06	1.28519e+06	1.81643e+06	1.22212e+06	1.8795e+06	1.04829e+06	2.05334e+06
DALYs number	1.58642e+06	279433	2047	1.39808e+06	1.77476e+06	1.35142e+06	1.82142e+06	1.29693e+06	1.87591e+06	1.22819e+06	1.94465e+06	1.03873e+06	2.13411e+06
DALYs number	1.62397e+06	304158	2048	1.41897e+06	1.82897e+06	1.36817e+06	1.87977e+06	1.30886e+06	1.93908e+06	1.23404e+06	2.0139e+06	1.02782e+06	2.22012e+06
DALYs number	1.66341e+06	330638	2049	1.44056e+06	1.88626e+06	1.38535e+06	1.94148e+06	1.32087e+06	2.00595e+06	1.23954e+06	2.08729e+06	1.01536e+06	2.31146e+06
DALYs number	1.70387e+06	358777	2050	1.46206e+06	1.94569e+06	1.40214e+06	2.0056e+06	1.33218e+06	2.07557e+06	1.24392e+06	2.16383e+06	1.00067e+06	2.40708e+06
